# Supplementary material for: Effects of Fused Silica Addition on Thermal Expansion, Density, and Hardness of Alumix-231 Based Composites
Source: Materials (Basel). 2022 May 12;15(10):3476. doi: 10.3390/ma15103476 (PMC9143313; doi:10.3390/ma15103476)
Supplement: Supplementary file 1 [file materials-15-03476-s001.zip]

Archive with 1 entries (1 files):
- materials-1701004-supplementary.pdf
